# Supplementary material for: The CXCL9/SPP1 polarity axis in tumor-associated macrophages: immunoregulatory and prognostic significance in non-small cell lung cancer
Source: Front Immunol. 2026 Apr 17;17:1763652. doi: 10.3389/fimmu.2026.1763652 (PMC13132838; doi:10.3389/fimmu.2026.1763652)
Supplement: Supplementary file 8 [file Table1.xlsx]

## Sheet: Sheet1
Supplementary Table 3 Cell annotation markers and cell clusters
Cell	Marker	cluster
Malignant epithelial cells	"EPCAM", "KRT18","KRT19"	“1”、“6”、“10”、“17”、“18”Subpopulation
Macrophages	"MSR1", "CD68", "MARCO"	“4”、“5”、 “8”、“9”Subpopulation
T cells	"CD7", "BATF", "PPP1R2","PPP2R5C"	“0”、“2”、“3”、“14”、“15”Subpopulation
B cells	"IGKC", "IGHA1", "IGHG1", "IGHM"	“7”、“13”、“16”Subpopulation
Endothelial cells	"IGFBP7", "TCF4", "KLF9", "ITGB1"	“11”、“19” 、“14”Subpopulation
