# Supplementary material for: The CXCL9/SPP1 polarity axis in tumor-associated macrophages: immunoregulatory and prognostic significance in non-small cell lung cancer
Source: Front Immunol. 2026 Apr 17;17:1763652. doi: 10.3389/fimmu.2026.1763652 (PMC13132838; doi:10.3389/fimmu.2026.1763652)
Supplement: Supplementary file 9 [file Table2.xlsx]

## Sheet: Sheet1
Supplementary Table 2 The expression patterns of CXCL9 and SPP1 affect cell clustering in macrophages subpopulations
Cell	Marker	cluster
CXCL9+SPP1+ Mac	CXCL9+SPP1+	“3”Subpopulation
CXCL9-SPP1- Mac	CXCL9-SPP1-	“0”、“1”、“2”、“8”、“9”、“10”、“12”、“13”Subpopulation
CXCL9+SPP1- Mac	CXCL9+SPP1-	“4”、“6”、“14”Subpopulation
CXCL9-SPP1+ Mac	CXCL9-SPP1+	“5”、“7”、“11”Subpopulation
