# Supplementary material for: The CXCL9/SPP1 polarity axis in tumor-associated macrophages: immunoregulatory and prognostic significance in non-small cell lung cancer
Source: Front Immunol. 2026 Apr 17;17:1763652. doi: 10.3389/fimmu.2026.1763652 (PMC13132838; doi:10.3389/fimmu.2026.1763652)
Supplement: Supplementary file 10 [file Table3.xlsx]

## Sheet: Sheet1
Supplementary Table 3 Single factor regression PH hypothesis test results
Gene	chisq	df	p
AREG	0.0428924	1	0.835928
CLEC10A	8.11691	1	0.00438542
EREG	0.0276024	1	0.868047
HLA-DPB1	1.44696	1	0.229016
HSPA6	0.252032	1	0.615648
JAML	4.64042	1	0.0312274
PLIN2	0.559827	1	0.45433
PRKCB	4.7391	1	0.0294844
SOD2	1.90406	1	0.167625
SPP1	4.37453	1	0.0364798
VCAN	0.0421166	1	0.837398
