# Supplementary material for: The CXCL9/SPP1 polarity axis in tumor-associated macrophages: immunoregulatory and prognostic significance in non-small cell lung cancer
Source: Front Immunol. 2026 Apr 17;17:1763652. doi: 10.3389/fimmu.2026.1763652 (PMC13132838; doi:10.3389/fimmu.2026.1763652)
Supplement: Supplementary file 11 [file Table4.xlsx]

## Sheet: Sheet1
Supplementary Table 4 PH assumption test results
Gene	chisq	df	p
AADACL3	3.895	1	0.0484302
ABCC12	2.93871	1	0.0864799
ABCC2	3.80045	1	0.0512389
ADH1C	0.348844	1	0.554768
ALPI	5.06975	1	0.0243469
ANKRD30B	0.187482	1	0.665021
APCS	0.28783	1	0.591615
BBOX1	0.235822	1	0.62724
CPS1	2.48602	1	0.114862
CRP	0.366581	1	0.544874
CYP24A1	6.03792	1	0.0140018
CYP4B1	0.0783557	1	0.779538
DKK1	12.7099	1	0.000363724
DNAH12	0.170263	1	0.679878
DPPA2	0.0115975	1	0.91424
EREG	0.0147986	1	0.903177
F2	0.462887	1	0.496278
FGA	2.88987	1	0.0891383
FGF4	7.3861	1	0.006573
FLNC	7.23071	1	0.0071667
G6PC	3.81232	1	0.050877
GGTLC1	3.98647	1	0.045867
GPR78	1.12279	1	0.289319
GRIA1	0.0263989	1	0.87093
KLK5	3.51579	1	0.0607867
KLK6	1.08298	1	0.298032
KNG1	1.84228	1	0.174684
L1CAM	1.72843	1	0.188612
LBP	7.33214	1	0.00677322
LCE3E	2.60399	1	0.106595
LHX1	0.302502	1	0.582318
LIPK	3.23729	1	0.0719795
MAGEA8	0.202439	1	0.652759
MAPK4	0.323948	1	0.569244
MUC2	0.0298341	1	0.862867
NEU2	1.22547	1	0.26829
NEUROD1	0.0482674	1	0.826106
NIPAL4	1.8466	1	0.17418
NLRP10	0.145368	1	0.703002
NOTUM	0.0913979	1	0.762407
NTSR1	3.4809	1	0.0620811
OTX2	0.548886	1	0.458773
PEX5L	0.64305	1	0.422608
PNLIPRP3	0.740754	1	0.389419
PSG3	0.298188	1	0.585021
PTPRN	7.36945	1	0.00663414
SEC14L3	0.123377	1	0.7254
SLC14A2	3.9016	1	0.0482402
SLC6A18	0.0839695	1	0.771988
TCTE1	0.121111	1	0.727833
TMEM130	5.45944	1	0.0194629
TRIM40	0.418489	1	0.517692
TRIML2	0.783754	1	0.375996
ZIC3	0.433795	1	0.510133
